# Supplementary material for: 1’,4’-trans-diol-ABA enhances the growth and physiological characteristics of rice (Oryza sativa L.) seedlings under salt stress
Source: PLoS One. 2025 Jun 2;20(6):e0284734. doi: 10.1371/journal.pone.0284734 (PMC12129195; doi:10.1371/journal.pone.0284734)
Supplement: S1 Data — (XLSX) [file pone.0284734.s001.xlsx]

## Sheet: Fig (2)
index	treatments	HHZ																						XLY900
		0d				1d				4d				7d				10d						0d				1d				4d				7d				10d
		original numerical value	average number	standard error	significance	original numerical value	average number	standard error	significance	original numerical value	average number	standard error	significance	original numerical value	average number	standard error	significance	original numerical value	average number	standard error	significance			original numerical value	average number	standard error	significance	original numerical value	average number	standard error	significance	original numerical value	average number	standard error	significance	original numerical value	average number	standard error	significance	original numerical value	average number	standard error	significance
Plant height	Control	25.6	25.5667	0.03333	b	27	26.5667	0.23333	a	26.5				29.1				27.3						25.2				25.4				24.6				28.9				28.3
		25.6				26.5				26.5	26.3333	0.16667	b	27.7	28.1667	0.46667	a	27	27.0333	0.1453	a			25	24.8	0.305505	b	25.3	25.2	0.152753	a	24.3	24.3	0.173205	ab	27.2	27.7667	0.566667	a	27.8	27.9667	0.166667	a
		25.5				26.2				26				27.7				26.8						24.2				24.9				24				27.2				27.8
	NaCl	24.2	23.7	0.321455	c	21.6	21.3333	0.218581	c	22.5				23.7				21.5						22.7				21.7				22.5				22.7				22.2
		23.8				21.5				22.1	22.2333	0.133333	d	22.9	23.0333	0.352767	c	21.3	21.0667	0.338296	c			22.7	22.6	0.1	d	22	21.8667	0.0881917	d	21.8	21.9667	0.272845	c	22.3	22.1667	0.352767	d	20.8	21.2	0.503322	c
		23.1				20.9				22.1				22.5				20.4						22.4				21.9				21.6				21.5				20.6
	NaCl+1′,4′-trans-diol-ABA	28.5	28.2333	0.145297	a	27.6	26.9667	0.31798	a	29				26				27.4						25.5				24				24.1				26.7				28.2
		28.2				26.7				28.3	28.4667	0.272845	a	25.2	25.3333	0.352767	b	26.7	26.9333	0.233333	a			25.4	25.3667	0.0881917	a	24	23.9667	0.0333333	b	23.2	23.4667	0.31798	b	25.2	25.4667	0.648931	b	26.3	26.8333	0.688799	a
		28				26.6				28.1				24.8				26.7						25.2				23.9				23.1				24.5				26
Stem diameter	Control	2.4				2.4				2.5				2.5				3						2.4				2.5				2.6				2.6				3
		2.3	2.33333	0.0333333	a	2.3	2.33333	0.0333333	a	2.4	2.43333	0.0333333	b	2.5	2.5	0	b	2.8	2.83333	0.0881917	b			2.3	2.33333	0.0333333	b	2.4	2.43333	0.0333333	ab	2.6	2.6	0	a	2.5	2.53333	0.0333333	a	3	2.96667	0.0333333	a
		2.3				2.3				2.4				2.5				2.7						2.3				2.4				2.6				2.5				2.9
	NaCl	2				2				2.3				2.3				2.7						2				2.1				2.2				2.2				2.5
		2	2	0	b	2	2	0	c	2.3	2.3	0	c	2.3	2.26667	0.0333333	c	2.6	2.63333	0.0333333	c			2	2	0	c	2.1	2.13333	0.0333333	c	2.2	2.2	0	c	2.2	2.2	0	c	2.5	2.5	0	c
		2				2				2.3				2.2				2.6						2				2.2				2.2				2.2				2.5
	NaCl+1′,4′-trans-diol-ABA	2.1				2.2				2.4				2.5				2.9						2.5				2.3				2.5				2.4				2.9
		2.1	2.06667	0.0333333	b	2.2	2.2	0	b	2.4	2.36667	0.0333333	ab	2.5	2.5	0	b	2.8	2.83333	0.0333333	b			2.5	2.5	0	a	2.3	2.3	0	bc	2.5	2.5	0	b	2.4	2.4	0	b	2.9	2.86667	0.0333333	b
		2				2.2				2.3				2.5				2.8						2.5				2.3				2.5				2.4				2.8
Leaf area	Control	1212				1325.4				2399.5				1736.1				1618.8						2267.1				2584.2				2679.3				3382.5				3212.3
		1177.3	1180.33	17.4731	a	1292.5	1292.5	18.9948	a	2098.3	2181.8	109.83	a	1625.9	1624.97	64.434	a	1494.5	1522.43	49.5815	a			2256.9	2256.23	6.47491	a	2480.5	2513.6	35.3228	a	2672.9	2664.53	11.7133	a	3289.9	3311.53	36.3732	b	3204.9	3119.67	88.959	a
		1151.7				1259.6				2047.6				1512.9				1454						2244.7				2476.1				2641.4				3262.2				2941.8
	NaCl	1055.8				1325				1076.3				1069				858.2						2276.8				2111.8				2066				1847.8				1444.9
		995.4	997.667	32.9285	b	1273.8	1286.37	19.7059	a	1045.3	1047.97	15.6454	b	932.1	931.833	79.2703	c	776.5	792.067	34.5758	b			2148.1	2159.4	64.7658	a	2076.8	2084.97	13.7548	b	2055.3	2026.47	34.3226	c	1785.2	1801.7	23.3582	d	1402.8	1340.83	83.9015	b
		941.8				1260.3				1022.3				794.4				741.5						2053.3				2066.3				1958.1				1772.1				1174.8
	NaCl+1′,4′-trans-diol-ABA	1178.2				1362.3				1144.9				1414.1				1326.2						2462.7				2616.2				2160.4				2065.6				1584.9
		1165.8	1155.93	16.4606	a	1352.9	1291.27	66.3888	a	1134.8	1122.77	17.3304	b	1364.2	1350.7	41.0598	b	940.8	982.6	187.48	b			2261.6	2246.93	129.015	a	2602.5	2562.57	46.9502	a	2113.8	2123.67	19.011	b	2037.9	2003.93	48.4807	c	1501.3	1486.23	61.7757	b
		1123.8				1158.6				1088.6				1273.8				680.8						2016.5				2469				2096.8				1908.3				1372.5
Shoot dry weight	Control	0.0914				0.0936				0.1068				0.1201				0.1326						0.093				0.1091				0.1228				0.1655				0.1599
		0.0892	0.0894333	0.00107445	a	0.091	0.0914667	0.00112151	a	0.106	0.1055	0.000929157	a	0.117	0.1174	0.00145717	ab	0.1291	0.1301	0.00125831	a			0.0921	0.0917667	0.000825295	b	0.1063	0.105667	0.0021881	a	0.1218	0.122	0.000416333	a	0.1526	0.1547	0.00572626	a	0.155	0.1553	0.00257358	a
		0.0877				0.0898				0.1037				0.1151				0.1286						0.0902				0.1016				0.1214				0.146				0.151
	NaCl	0.0849				0.0823				0.1098				0.1105				0.0984						0.0817				0.0937				0.0913				0.1172				0.119
		0.0838	0.0824667	0.00190992	b	0.0803	0.0803	0.0011547	c	0.1035	0.1029	0.00416773	b	0.1038	0.105667	0.00243744	c	0.0946	0.0954333	0.00153007	c			0.0808	0.0801667	0.00111405	c	0.0914	0.0917333	0.00105251	c	0.0887	0.0894	0.000960902	c	0.1162	0.116067	0.00069602	b	0.1156	0.115367	0.0021682	d
		0.0787				0.0783				0.0954				0.1027				0.0933						0.078				0.0901				0.0882				0.1148				0.1115
	NaCl+1′,4′-trans-diol-ABA	0.0929				0.0883				0.1148				0.1185				0.1185						0.11				0.1023				0.1021				0.1236				0.1493
		0.0893	0.0900333	0.00148922	a	0.0862	0.0860667	0.00132958	b	0.1074	0.109133	0.00290364	b	0.107	0.1107	0.00390171	bc	0.1142	0.1143	0.00239653	b			0.1082	0.107267	0.00190555	a	0.096	0.0977333	0.00230531	b	0.101	0.1011	0.000550757	b	0.1213	0.119867	0.00266729	b	0.1419	0.144367	0.00246667	b
		0.0879				0.0837				0.1052				0.1066				0.1102						0.1036				0.0949				0.1002				0.1147				0.1419
Root dry weight	Control	0.0298				0.0414				0.0432				0.0371				0.0499						0.0458				0.0539				0.0465				0.0632				0.0715
		0.0284	0.0288	0.000503322	a	0.0408	0.0401	0.00101489	a	0.041	0.0411333	0.00115662	a	0.0351	0.0355667	0.000785988	c	0.044	0.0446667	0.00284859	a			0.0456	0.0452	0.000503322	a	0.0506	0.0498333	0.00259765	a	0.0462	0.0458667	0.000491031	b	0.0624	0.0614	0.00141892	b	0.0694	0.0678	0.00271846	a
		0.0282				0.0381				0.0392				0.0345				0.0401						0.0442				0.045				0.0449				0.0586				0.0625
	NaCl	0.0264				0.0324				0.0381				0.0307				0.0324						0.0277				0.0389				0.0327				0.0467				0.0445
		0.0253	0.0255333	0.000448454	b	0.032	0.0318667	0.000352767	b	0.0377	0.0377	0.00023094	a	0.0286	0.0293	0.0007	d	0.0304	0.0309667	0.00072188	b			0.0269	0.0270333	0.000352767	b	0.038	0.0376333	0.000856997	b	0.0326	0.0321667	0.000484195	c	0.0417	0.0428667	0.00196497	c	0.0432	0.043	0.000929157	b
		0.0249				0.0312				0.0373				0.0286				0.0301						0.0265				0.036				0.0312				0.0402				0.0413
	NaCl+1′,4′-trans-diol-ABA	0.0298				0.0398				0.045				0.0512				0.038						0.0484				0.0461				0.0473				0.0494				0.0658
		0.0279	0.0280667	0.000956266	a	0.0381	0.0370333	0.0019785	a	0.039	0.0405	0.00229129	a	0.0473	0.0485	0.00135277	b	0.034	0.0352	0.00140475	b			0.0475	0.0471667	0.000825295	a	0.0437	0.0439333	0.0011893	b	0.0454	0.0458333	0.00075351	b	0.047	0.0472333	0.0011893	c	0.0643	0.0634	0.00170587	a
		0.0265				0.0332				0.0375				0.047				0.0336						0.0456				0.042				0.0448				0.0453				0.0601

## Sheet: Fig (3)
						HHZ																	XLY900
	index	Root lenght					Root surface area					Root total volume					Root average diameter						Root lenght					Root surface area					Root total volume					Root average diameter
day		original numerical value	average number	standard error	significance		original numerical value	average number	standard error	significance		original numerical value	average number	standard error	significance		original numerical value	average number	standard error	significance			original numerical value	average number	standard error	significance		original numerical value	average number	standard error	significance		original numerical value	average number	standard error	significance		original numerical value	average number	standard error	significance
0	Control	611.146					112.757					2.12013					0.477804						735.722					116.375					2.3911					0.48224
		827.239	690.999	68.4561	b		97.0596	102.869	4.9694	b		2.44041	2.28837	0.0928109	a		0.473375	0.487761	0.0122379	b			774.454	765.69	15.4083	ab		117.787	119.325	2.28058	ab		2.26619	2.46258	0.1387	ab		0.522645	0.506591	0.0123798	a
		634.612					98.7898					2.30456					0.512102						786.894					123.813					2.73044					0.514887
	NaCl	609.817					83.4901					1.69374					0.454622						499.776					70.6092					1.43887					0.450581
		535.406	551.502	30.1168	b		73.07	77.7459	3.05507	c		1.55663	1.58356	0.0574408	c		0.439176	0.458007	0.0119692	b			718.903	634.812	68.1924	b		99.9334	91.9622	10.7902	b		1.80714	1.78031	0.189866	b		0.444996	0.475597	0.0278552	a
		509.284					76.6776					1.5003					0.480222						685.756					105.344					2.09494					0.531214
	NaCl+1′,4′-trans-diol-ABA	476.897					109.25					1.97618					0.526376						688.066					107.819					2.28514					0.518809
		760.621	587.217	87.7678	b		81.9226	93.5526	8.14687	bc		1.9252	2.34201	0.391593	b		0.628151	0.628702	0.0592379	a			767.421	701.268	35.0106	ab		119.575	110.367	4.75468	ab		2.45607	2.30843	0.0793747	ab		0.509697	0.520001	0.00632091	a
		524.134					89.4847					3.12464					0.73158						648.316					103.707					2.18409					0.531496
1	Control	1372.55					147.597					2.71221					0.431953						1234.84					144.716					2.62836					0.390171
		1199.59	1366.14	94.3574	ab		171.31	158.957	6.86316	ab		2.38441	2.5634	0.0958239	a		0.381316	0.398712	0.0166266	ab			1038.4	1103.88	65.4818	b		118.95	129.127	7.91513	b		2.07007	2.47758	0.206034	a		0.37976	0.394544	0.0100387	a
		1526.27					157.965					2.5936					0.382867						1008.86					123.713					2.73429					0.4137
	NaCl	968.552					95.7327					1.37516					0.319683						760.911					91.5257					1.55453					0.350868
		822.109	854.155	59.0129	c		77.3609	82.4686	6.69019	c		1.08483	1.17891	0.0981509	b		0.326699	0.319603	0.00412046	c			746.768	758.795	6.42087	c		81.1425	85.2494	3.1876	c		1.40022	1.51344	0.0573144	b		0.368679	0.358591	0.00527588	b
		771.805					74.3122					1.07675					0.312426						768.707					83.0801					1.58556					0.356226
	NaCl+1′,4′-trans-diol-ABA	1323.2					144.656					2.31023					0.360034						1294.58					150.968					2.87114					0.398436
		1254.51	1259.54	35.3888	b		125.971	131.811	6.43132	b		1.79496	1.94995	0.180729	a		0.387874	0.369797	0.00904848	b			1267.83	1229.61	52.1682	ab		121.791	139.209	8.88542	b		2.29744	2.6116	0.16785	a		0.395688	0.396541	0.000949172	a
		1200.92					124.805					1.74464					0.361481						1126.42					144.868					2.66622					0.395499
4	Control	1312.92					148.808					2.69807					0.393717						1395.77					163.922					3.28077					0.388966
		1231.96	1288.51	28.36	b		136.76	148.244	6.47357	a		2.35904	2.6328	0.142986	a		0.384218	0.406027	0.0172778	a			1690.86	1547.48	85.2874	a		206.046	185.353	12.166	a		3.88021	3.55988	0.174266	ab		0.421294	0.405764	0.00935391	a
		1320.64					159.163					2.84129					0.440144						1555.81					186.092					3.51865					0.407031
	NaCl	827.39					89.7407					1.4475					0.373442						954.073					106.434					1.88237					0.381571
		753.75	778.297	24.5468	c		74.5787	79.6327	5.05401	b		1.12146	1.23014	0.108683	b		0.34868	0.356934	0.00825403	b			1092.71	905.792	124.224	b		126.062	107.623	10.3198	b		2.43792	2.47686	0.35501	b		0.379708	0.381307	0.000856838	b
		753.75					74.5787					1.12146					0.34868						670.591					90.3728					3.1103					0.382641
	NaCl+1′,4′-trans-diol-ABA	1353.15					143.901					3.61529					0.363278						1544.17					157.117					2.96114					0.378548
		1626.22	1440.58	92.8762	ab		172.584	149.111	12.3264	a		3.05802	2.94354	0.424753	a		0.369496	0.363636	0.00328492	b			1773.98	1720.09	90.1318	a		192.295	180.641	11.7626	a		3.51865	3.15293	0.182934	a		0.373941	0.373294	0.00323695	b
		1342.35					130.849					2.15732					0.358134						1842.12					192.513					2.97899					0.367391
7	Control	1324.59					150.955					2.71279					0.408519						1100.79					151.153					3.70993					0.452541
		961.015	1131.25	105.588	ab		128.727	142.587	6.97986	a		2.57676	2.81375	0.173483	a		0.404084	0.416124	0.0099056	a			1215.26	1128.85	44.0814	c		160.838	144.559	11.7729	b		3.31679	3.01546	0.510672	a		0.417425	0.439571	0.0111269	a
		1108.16					148.081					3.15171					0.435769						1070.5					121.687					2.01966					0.448748
	NaCl	1001.6					114.175					2.22806					0.401005						931.008					112.484					2.31142					0.400482
		890.94	960.946	35.1548	b		105.031	111.082	3.02583	b		1.95686	2.12126	0.0834182	a		0.363352	0.389512	0.0131125	a			931.008	915.806	15.2016	d		112.484	110.494	1.99034	c		2.31142	2.28685	0.0245667	b		0.389161	0.396063	0.00349593	b
		990.299					114.04					2.17885					0.404181						885.403					106.513					2.23772					0.398545
	NaCl+1′,4′-trans-diol-ABA	1124.02					135.625					3.02758					0.421411						1362.88					156.528					2.95395					0.457748
		1128.28	1202.5	76.3659	a		136.092	137.992	2.13728	a		3.11427	2.74161	0.330261	a		0.40119	0.411648	0.00584757	a			1588.19	1481.3	65.2955	a		202.626	178.279	13.3706	a		4.01268	3.47098	0.305877	a		0.440513	0.439727	0.0106388	a
		1355.22					142.258					2.08299					0.412341						1492.81					175.682					3.44631					0.42092
10	Control	1158.48					122.705					2.66537					0.434923						1400.09					204.229					5.2561					0.436407
		893.996	1062.83	84.6668	ab		146.949	139.159	8.23111	b		3.37874	3.07733	0.213221	b		0.432439	0.424695	0.00901508	ab			1611.84	1538.72	69.3487	ab		206.683	209.455	4.06091	a		4.20284	4.77604	0.307595	a		0.405907	0.423393	0.00908418	a
		1136.02					147.824					3.18788					0.406722						1604.22					217.452					4.86919					0.427866
	NaCl	963.45					137.631					3.20159					0.399577						1064.71					140.209					2.93435					0.399914
		890.629	927.25	21.0227	b		118.842	126.923	5.58075	b		2.64003	2.86471	0.171542	b		0.405096	0.398483	0.00416968	b			1112.83	1058.57	33.2416	b		140.657	139.649	0.794283	b		2.91515	2.94208	0.0181887	b		0.399676	0.410992	0.0111973	a
		927.67					124.295					2.75251					0.390776						998.167					138.082					2.97672					0.433386
	NaCl+1′,4′-trans-diol-ABA	1226.77					184.102					4.46807					0.45663						1427.21					202.728					5.0098					0.443403
		1214.47	1199.2	21.7036	a		166.425	172.482	5.81213	a		3.66483	3.97559	0.24904	a		0.431143	0.446694	0.00787479	a			1121.13	1268.35	88.5508	b		154.452	179.313	13.955	ab		3.74947	4.32568	0.367806	a		0.45783	0.448696	0.00458634	a
		1156.38					166.917					3.79387					0.45231						1256.7					180.76					4.21779					0.444854

## Sheet: Fig (4)
		Chl a					Chl b					caro					total Chl
		original numerical value	average number	standard error	significance		original numerical value	average number	standard error	significance		original numerical value	average number	standard error	significance		original numerical value	average number	standard error	significance
HHZ	Control	20.9239					7.59492					5.00096					33.5198
		19.4738	20.2048	0.35962	a		6.92544	7.27488	0.16003	a		4.66054	4.82174	0.09096	a		31.0597	32.3014	0.60938	a
		19.8382					7.11852					4.75921					31.7159
	NaCl	18.6119					6.50232					4.18614					29.3004
		17.2672	17.746	0.43379	b		5.96964	6.19524	0.15908	b		3.84392	3.95503	0.11558	c		27.0808	27.8962	0.70512	b
		17.3588					6.11376					3.83503					27.3076
	NaCl+1′,4′-trans-diol-ABA	20.1044					7.41708					4.34505					31.8044
		20.42	20.1889	0.11696	a		7.23504	7.37572	0.0723	a		4.49119	4.47566	0.07135	b		31.8306	32.0403	0.22291	a
		20.4424					7.47504					4.59075					32.4858
XLY900	Control	17.7719					6.25992					4.12055					28.1524
		18.6121	18.0683	0.27226	c		6.54492	6.36768	0.0893063	ab		4.2905	4.18254	0.05418	c		29.4476	28.6186	0.41557	c
		17.821					6.2982					4.13655					28.2558
	NaCl	21.1194					7.53504					4.64107					33.2955
		20.3287	21.4076	0.7206	a		7.37352	6.82164	0.634356	a		4.48359	4.99727	0.437308	ab		32.1858	33.2265	0.581911	a
		22.7745					5.55636					5.86715					34.1981
	NaCl+1′,4′-trans-diol-ABA	21.8852					5.23308					5.57508					32.6934
		21.2063	21.7174	0.26056	a		5.0556	5.23572	0.104763	b		5.43977	5.43523	0.0820878	a		31.7016	32.3884	0.344086	a
		22.0608					5.41848					5.29083					32.7701

## Sheet: Fig (5)
			Pn				gs					Ci					Trmmol
		original numerical value	average number	standard error	significance		original numerical value	average number	standard error	significance		original numerical value	average number	standard error	significance		original numerical value	average number	standard error	significance
HHZ	Control	23.2					3.53					386					7.38
		21.7	21.6333	0.924362	a		3.23	2.89667	0.491031	a		383	382.333	2.33333	a		7.93	7.66	0.15885	c
		20					1.93					378					7.67
	NaCl	15.6					0.29					300					5.94
		13.7	14.9333	0.617342	b		0.368	0.347333	0.0290364	c		328	315.667	8.25295	c		6.77	6.55667	0.313174	d
		15.5					0.384					319					6.96
	NaCl+1′,4′-trans-diol-ABA	21.8					1.4					359					11.4
		20.8	21.8333	0.606447	a		1.11	1.3	0.0950438	b		356	357.333	0.881917	b		10.7	11.3333	0.34801	a
		22.9					1.39					357					11.9
XLY900	Control	16.7					0.764					335					9.27
		16.1	16.0333	0.405518	b		0.792	0.71	0.0684787	b		337	334	2.08167	b		8.46	8.59333	0.358438	a
		15.3					0.574					330					8.05
	NaCl	7.23					0.422					368					5.66
		10.5	8.63667	0.971191	c		0.482	0.415	0.0408534	c		354	357.667	5.23874	c		6.36	5.84667	0.259829	c
		8.18					0.341					351					5.52
	NaCl+1′,4′-trans-diol-ABA	14.8					0.471					327					7.19
		14.5	14.5333	0.145297	b		0.39	0.424667	0.0240993	c		316	320.667	3.28295	a		6.55	6.82333	0.190555	b
		14.3					0.413					319					6.73

## Sheet: Fig (6)
		HHZ																										XLY900
	index	0d					1d					4d					7d					10d						0d					1d					4d					7d					10d
		original numerical value	average number	standard error	significance		original numerical value	average number	standard error	significance		original numerical value	average number	standard error	significance		original numerical value	average number	standard error	significance		original numerical value	average number	standard error	significance			original numerical value	average number	standard error	significance		original numerical value	average number	standard error	significance		original numerical value	average number	standard error	significance		original numerical value	average number	standard error	significance		original numerical value	average number
apx	Control	440					560					360					320					240						520					400					360					240					200
		400	413.333	13.3333	b		480	520	23.094	a		320	346.667	13.3333	a		280	306.667	13.3333	ab		200	226.667	13.3333	a			520	506.667	13.3333	a		400	413.333	13.3333	a		360	373.333	13.3333	a		240	253.333	13.3333	a		200	213.333
		400					520					360					320					240						480					440					400					280					240
	NaCl	360					360					280					200					160						440					320					240					200					120
		320	346.667	13.3333	c		360	373.333	13.3333	b		240	253.333	13.3333	b		120	186.667	35.2767	c		120	133.333	13.3333	b			400	426.667	13.3333	b		280	306.667	13.3333	b		280	253.333	13.3333	b		160	186.667	13.3333	b		120	133.333
		360					400					240					240					120						440					320					240					200					160
	NaCl+1′,4′-trans-diol-ABA	360					400					320					240					200						440					400					320					240					160
		400	400	23.094	ab		480	426.667	26.6667	b		320	306.667	13.3333	a		280	266.667	13.3333	b		160	173.333	13.3333	b			440	466.667	26.6667	ab		360	373.333	13.3333	a		320	306.667	13.3333	b		240	226.667	13.3333	ab		160	173.333
		440					400					280					280					160						520					360					280					200					200
pod	Control	19000					16500					11500					9250					7500						14250					16250					9750					7000					6250
		19000	19416.7	416.67	a		16750	16833.3	220.48	a		12250	12083.3	300.46	a		10500	9666.67	416.67	a		6500	6916.67	300.46	a			14000	14083.3	83.33	ab		16250	16083.3	166.67	a		9750	9416.67	333.33	a		7250	7250	144.34	a		6250	6083.33
		20250					17250					12500					9250					6750						14000					15750					8750					7500					5750
	NaCl	17000					16250					8750					8250					5250						12500					13000					5250					5500					5000
		16000	16083.3	506.9	c		15000	15750	381.88	a		8250	8500	144.34	c		7750	8000	144.34	b		5500	5250	144.34	c			11000	12000	500	b		12750	12250	629.15	b		6250	5916.67	333.33	c		6000	5416.67	363.24	c		4750	4916.67
		15250					16000					8500					8000					5000						12500					11000					6250					4750					5000
	NaCl+1′,4′-trans-diol-ABA	18500					16000					10000					8500					6000						13750					15000					8250					6000					5750
		18250	18083.3	300.46	b		17750	16750	520.42	a		9500	10083.3	363.24	b		8250	8583.33	220.48	b		6250	6000	144.34	b			12000	13166.7	583.33	ab		15250	14833.3	300.46	a		8500	8333.33	83.33	b		6250	6166.67	83.33	b		5750	5666.67
		17500					16500					10750					9000					5750						13750					14250					8250					6250					5500
CAT	Control	440					560					560					440					360						440					520					400					320					400
		440	466.667	26.6667	a		480	533.333	26.6667	a		520	520	23.094	a		480	453.333	13.3333	a		320	346.667	13.3333	a			400	440	23.094	a		520	533.333	13.3333	a		440	426.667	13.3333	a		360	333.333	13.3333	a		320	360
		520					560					480					440					360						480					560					440					320					360
	NaCl	440					400					320					280					240						400					360					280					200					240
		440	400	40	a		400	413.333	13.3333	b		320	306.667	13.3333	c		240	266.667	13.3333	c		200	213.333	13.3333	c			320	373.333	26.6667	a		320	360	23.094	c		280	266.667	13.3333	c		240	240	23.094	a		200	213.333
		320					440					280					280					200						400					400					240					280					200
	NaCl+1′,4′-trans-diol-ABA	440					440					400					360					280						400					440					360					320					320
		440	466.667	26.6667	a		480	453.333	13.3333	b		400	426.667	26.6667	b		360	360	0	b		240	280	23.094	b			400	413.333	13.3333	a		440	453.333	13.3333	b		400	360	23.094	b		280	280	23.094	a		320	306.667
		520					440					480					360					320						440					480					320					240					280
SOD	Control	386.543					464.044					390.331					307.484					386.069						388.496					345.223					273.164					306.58					324.325
		367.452	380.081	6.31498	a		414.923	423.68	21.2323	b		394.211	386.052	6.31913	a		299.176	301.725	2.88579	c		388.957	379.381	8.17426	a			439.338	426.175	19.1221	a		350.085	352.891	5.42161	b		245.782	271.703	14.5621	b		355.504	323.378	16.0688	a		283.634	304.602
		386.249					392.074					373.614					298.515					363.118						450.69					363.364					296.163					308.049					305.847
	NaCl	389.275					433.51					404.504					373.347					288.973						305.337					370.178					323.081					304.543					382.391
		361.728	375.173	7.95912	a		443.167	443.582	5.93855	b		420.814	401.62	12.0008	a		371.947	371.129	1.57102	b		307.509	302.679	6.95185	c			306.666	287.079	18.9258	b		367.926	367.679	1.51909	a		328.857	309.674	16.3803	b		308.075	302.519	3.92496	a		381.889	383.959
		374.517					454.07					379.543					368.093					311.555						249.236					364.933					277.083					294.938					387.596
	NaCl+1′,4′-trans-diol-ABA	398.197					488.572					304.087					401.081					346.261						394.007					364.837					434.092					334.181					318.949
		375.022	380.354	9.15875	a		493.89	494.484	3.59672	a		343.997	320.172	12.1534	b		396.603	391.179	7.77131	a		344.569	347.012	1.66969	b			391.935	391.448	1.63597	a		355.341	363.264	4.19477	ab		387.244	397.553	18.8391	a		340.962	327.022	10.7299	a		370.82	335.056
		367.844					500.989					312.433					375.853					350.205						388.403					369.615					371.322					305.922					315.398
AsA	Control	213.767					254.93					219.181					280.678					288.022						251.256					395.493					366.088					226.789					232.366
		212.859	208.841	4.47903	b		258.559	250.087	6.73981	c		222.432	221.066	0.973837	c		280.128	271.072	9.33248	a		286.185	287.767	0.848987	a			252.154	252.172	0.534185	b		394.101	380.944	13.859	a		350.229	361.562	5.70483	a		226.634	226.27	0.443502	a		226.775	230.75
		199.899					236.771					221.586					252.41					289.093						253.106					353.238					368.37					225.388					233.11
	NaCl	192.053					298.643					263.322					229.965					199.753						229.22					284.595					239.242					177.189					193.339
		191.357	191.586	0.233494	c		301.67	303.195	3.162	b		242.48	249.151	7.0892	b		227.449	228.12	0.933499	b		223.238	207.488	7.8756	c			228.877	224.899	4.15097	c		290.674	288.251	1.86016	b		228.207	235.09	3.46569	c		174.956	180.015	3.99438	b		176.502	188.463
		191.348					309.273					241.652					226.947					199.471						216.599					289.485					237.819					187.899					195.546
	NaCl+1′,4′-trans-diol-ABA	232.771					385.529					299.96					255.088					248.529						323.137					319.599					258.471					188.203					208.419
		231.37	230.084	2.02752	a		386.617	372.963	13.1132	a		299.176	299.003	0.608978	a		256.286	253.816	1.90249	a		248.326	244.347	4.08118	b			322.458	317.584	5.2166	a		313.907	316.16	1.74685	b		260.85	258.587	1.27429	b		184.335	186.423	1.12715	b		208.181	207.85
		226.11					346.744					297.872					250.075					236.185						307.159					314.974					256.441					186.731					206.952
GSH	Control	780.492					742.541					711.803					665.656					782.787						685.984					705.656					705.164					719.016					634.016
		773.279	775.683	2.40437	a		734.262	750.574	12.4045	c		706.475	707.322	2.3805	a		675.082	668.443	3.33389	a		746.311	763.552	10.5767	a			669.016	672.896	6.72203	a		732.049	720.628	7.82337	a		696.885	692.65	8.70865	a		720.656	723.607	3.80007	a		630.492	630.956
		773.279					774.918					703.689					664.59					761.557						663.689					724.18					675.902					731.148					628.361
	NaCl	677.213					820					642.049					647.951					590.984						619.754					645.984					610.246					625.902					558.525
		672.213	667.077	7.77182	b		810.656	812.842	3.66854	b		640.902	640.71	0.833669	c		647.377	643.06	4.6068	a		573.852	577.568	6.92649	c			619.508	618.169	1.46347	b		642.131	634.372	9.74943	b		605.902	605.902	2.50816	c		625.328	624.372	1.25415	c		556.803	556.284
		651.803					807.869					639.18					633.852					567.869						615.246					615					601.557					621.885					553.525
	NaCl+1′,4′-trans-diol-ABA	742.459					867.869					678.525					702.869					626.066						665.574					653.77					674.344					665.328					626.311
		779.672	770	13.9723	a		864.918	862.65	3.83887	a		678.033	673.934	4.34658	b		661.885	672.678	15.2987	a		622.541	623.033	1.62769	b			662.705	661.339	2.92043	a		644.836	647.596	3.09323	a		669.59	669.699	2.6507	b		656.393	656.967	4.67021	b		625.984	620.164
		787.869					855.164					665.246					653.279					620.492						655.738					644.18					665.164					649.18					608.197
									a	b	a
									c	b	a
									a	c	b
									a	a	a
									a	c	b
[truncated: 2 more columns]

## Sheet: Fig (7)
		HHZ																						XLY900
		0d				1d				4d				7d				10d						0d				1d				4d				7d				10d
MDA		original numerical value	average number	standard error	significance	original numerical value	average number	standard error	significance	original numerical value	average number	standard error	significance	original numerical value	average number	standard error	significance	original numerical value	average number	standard error	significance			original numerical value	average number	standard error	significance	original numerical value	average number	standard error	significance	original numerical value	average number	standard error	significance	original numerical value	average number	standard error	significance	original numerical value	average number	standard error	significance
	Control	7.15202				8.009				5.37046				5.58699				6.19029						4.15498				4.53186				4.20576				3.0607				3.42452
		6.62961	6.74272	0.211365	a	7.26196	7.32298	0.37968	ab	5.24142	5.35379	0.0606436	b	5.41421	5.46764	0.059788	c	5.89067	5.87817	0.18392	b			3.9132	3.98634	0.0845667	c	4.48714	4.47767	0.0343514	a	3.86848	3.93044	0.144431	b	3.11148	3.20123	0.116073	b	2.9978	3.12684	0.149278	b
		6.44653				6.698				5.4495				5.40171				5.55354						3.89084				4.414				3.71708				3.43152				2.9582
	NaCl	7.03548				7.23071				6.44432				7.88436				7.21452						5.29116				6.23686				5.79196				4.79318				5.06244
		6.96894	6.87801	0.125676	a	7.54908	7.44712	0.108268	a	6.155	6.0697	0.244655	a	7.72407	7.72897	0.0883325	a	7.07518	6.98634	0.163536	a			5.15606	5.14115	0.0912146	a	5.26556	5.52566	0.359849	a	4.96694	5.17253	0.315493	a	3.8666	4.14363	0.325945	a	6.07334	5.15049	0.509299	a
		6.62961				7.56158				5.60979				7.57848				6.66931						4.97624				5.07456				4.7587				3.7711				4.31568
	NaCl+1′,4′-trans-diol-ABA	5.92007				6.78734				4.8962				7.29541				6.41123						4.36928				6.133				4.23136				3.27824				4.97812
		5.68074	5.67449	0.143624	b	6.67705	6.67497	0.065489	bc	4.76091	4.75393	0.0842299	c	7.52444	7.00338	0.411885	b	5.86382	6.03244	0.189773	b			4.33574	4.32627	0.0279724	b	5.54088	5.67459	0.235745	a	4.209	4.18462	0.0361411	b	3.11566	3.16038	0.0594983	b	4.65808	4.61134	0.226462	a
		5.42266				6.56051				4.60467				6.19029				5.82228						4.27378				5.34988				4.1135				3.08724				4.19782

## Sheet: Fig (8)
		HHZ																						XLY900
		0d				1d				4d				7d				10d						0d				1d				4d				7d				10d
		original numerical value	average number	standard error	significance	original numerical value	average number	standard error	significance	original numerical value	average number	standard error	significance	original numerical value	average number	standard error	significance	original numerical value	average number	standard error	significance			original numerical value	average number	standard error	significance	original numerical value	average number	standard error	significance	original numerical value	average number	standard error	significance	original numerical value	average number	standard error	significance	original numerical value	average number	standard error	significance
SP	Control	29.6787				33.9436				32.2326				35.5848				33.7145						29.281				35.6926				28.8604				30.6276				27.803
		29.5442	29.4786	0.138382	b	33.5684	33.6911	0.12627	a	32.2301	32.027	0.204287	c	35.5133	35.2958	0.254076	a	33.5164	33.555	0.0831625	a			29.0116	28.9699	0.192757	b	35.6168	35.5483	0.108578	b	28.0739	28.3285	0.266017	b	30.2253	30.1679	0.283424	a	27.6916	27.6851	0.0700732	b
		29.213				33.5613				31.6185				34.7893				33.4343						28.6171				35.3356				28.0512				29.6509				27.5606
	NaCl	28.8813				33.4714				34.3621				35.3145				24.744						25.7611				30.1667				28.0518				24.8267				23.1834
		28.857	28.8517	0.0188255	c	33.4328	33.4404	0.0161808	ab	34.129	33.9624	0.291001	b	35.2429	35.1541	0.126275	a	24.6029	24.4579	0.219341	d			25.7204	25.5499	0.19122	c	30.104	30.0587	0.0787103	d	27.6922	27.6625	0.233832	b	24.5728	24.6568	0.0849542	c	23.1276	22.8727	0.283284	d
		28.8168				33.417				33.3962				34.905				24.0269						25.1682				29.9055				27.2434				24.5709				22.307
	NaCl+1′,4′-trans-diol-ABA	28.6937				33.6528				34.7552				35.5853				32.1931						33.9274				30.7907				30.2592				26.4301				25.8602
		28.172	28.1756	0.298138	d	33.5939	33.4494	0.174764	ab	34.212	34.2919	0.247658	b	35.5846	35.4503	0.134667	a	31.5459	31.4883	0.42459	c			33.5177	33.6028	0.168332	a	30.5505	30.5912	0.105411	c	29.5617	29.7915	0.233885	a	26.3705	26.3426	0.0601953	b	25.725	25.6119	0.184806	c
		27.661				33.1015				33.9086				35.181				30.7257						33.3632				30.4324				29.5535				26.2272				25.2507

## Sheet: Fig (9)
		Leaf																						Root
			Na					K					Ca2+						Na/K						Na					K					Ca2+						Na/K
		original numerical value	average number	standard error	significance		original numerical value	average number	standard error	significance		original numerical value	average number	standard error	significance		original numerical value	average number	standard error	significance				original numerical value	average number	standard error	significance		original numerical value	average number	standard error	significance		original numerical value	average number	standard error	significance		original numerical value	average number	standard error	significance
HHZ	Control	0.879038					2.04351					5.18873					0.430161							6.82092					0.594059					1.52053					11.4819
		0.882399	0.88	0	c		2.04351	2.04	0	c		5.20343	5.19899	0.00514628	a		0.431806	0.431161	0.000506975	c				6.86086	6.85333	0.0176383	c		0.594059	0.603333	0.0133333	c		1.52442	1.52449	0.00230583	a		11.5491	11.3361	0.180459	b
		0.881806					2.04351					5.20481					0.431516							6.88343					0.627063					1.52851					10.9773
	NaCl	8.91966					2.74653					4.36142					3.24761							12.148					0.815927					1.31926					14.8886
		8.98676	8.98333	0.034801	b		2.74653	2.73667	0.0133333	a		4.40841	4.39625	0.0176796	b		3.27205	3.2842	0.0253656	b				12.8168	12.82	0.386825	a		0.815927	0.82	0	a		1.3186	1.3193	0.000415117	b		15.7083	15.7083	0.473279	a
		9.04368					2.71343					4.41893					3.33293							13.4857					0.815927					1.32004					16.528
	NaCl+1′,4′-trans-diol-ABA	9.93834					2.68212					4.26503					3.70541							10.2688					0.793126					1.3312					12.9472
		9.82066	9.85333	0.0437163	a		2.68212	2.67	0.01	b		4.22649	4.2396	0.0127173	c		3.66153	3.68822	0.0135281	a				10.946	10.9467	0.389715	b		0.793126	0.78	0.01	b		1.3158	1.3239	0.0044642	b		13.8011	14.0135	0.685215	a
		9.7953					2.64901					4.22728					3.69773							11.6233					0.760079					1.32472					15.2922
XLY900	Control	1.12166					2.10665					4.95214					0.532437							7.01343					0.423729					1.54029					16.5517
		1.12943	1.12667	0.00333333	c		2.10665	2.11	0	c		5.01317	4.99289	0.0203753	a		0.536125	0.534687	0.00113938	c				7.06206	7.04333	0.0166667	c		0.423729	0.42	0	c		1.54687	1.54539	0.00262767	b		16.6665	16.6304	0.0394053	c
		1.12811					2.10665					5.01336					0.5355							7.06486					0.423729					1.54902					16.6731
	NaCl	10.9508					2.69282					4.80439					4.06667							20.3243					0.66313					1.66141					30.649
		10.7643	10.8067	0.0731057	a		2.69282	2.68	0.01	b		4.80073	4.8086	0.00613102	b		3.99741	4.03007	0.0200903	a				20.0766	20.1433	0.0895048	a		0.66313	0.673333	0.0133333	b		1.66432	1.66233	0.000995431	a		30.2755	29.8948	0.57757	a
		10.7078					2.65957					4.82068					4.02612							20.0252					0.696286					1.66127					28.76
	NaCl+1′,4′-trans-diol-ABA	9.72643					2.7027					4.99868					3.65714							19.5675					0.765136					1.64704					25.5739
		9.5646	9.61667	0.0566667	b		2.7027	2.7	0	a		4.98642	4.98578	0.00763742	a		3.5389	3.55817	0.0203137	b				19.4032	19.5433	0.0762306	b		0.765136	0.78	0.01	a		1.67365	1.67092	0.0130742	a		25.3591	25.1877	0.285651	b
		9.559					2.7027					4.97225					3.53683							19.6647					0.798403					1.69208					24.63

## Sheet: Table 1
		HHZ						XLY900
		original numerical value	average number	standard error	significance
ACC	Control	317.375						263.797
		315.217	321.437	5.17866	bc			306.475		302.806	21.5406	b
		331.719						338.145
	NaCl	318.446						381.059
		343.625	331.603	7.29048	bc			425.767		397.389	14.243	a
		332.737						385.34
	NaCl+1′,4′-trans-diol-ABA	308.768						243.261
		322.051	309.982	6.64517	c			349.425		323.442	40.9097	ab
		299.127						377.642
ABA	Control	36.5639						36.1311
		41.4308	36.9267	2.50227	d			39.4241		37.9927	0.974636	c
		32.7855						38.423
	NaCl	60.4809						69.3427
		66.8713	62.9719	1.97459	b			82.6918		75.2448	3.93021	b
		61.5635						73.7
	NaCl+1′,4′-trans-diol-ABA	78.5855						98.6502
		74.9506	77.9021	1.54508	a			86.9177		88.1769	5.71807	a
		80.1704						78.9627
IAA	Control	49.4531						35.8152
		49.6789	49.8752	0.316045	b			39.3883		36.8596	1.2707	b
		50.4938						35.3754
	NaCl	65.0763						46.7988
		75.0191	69.3141	2.96253	a			49.6091		46.3293	2.04269	a
		67.8469						42.5799
	NaCl+1′,4′-trans-diol-ABA	42.2044						50.5866
		51.622	48.4666	3.13115	b			47.4853		50.6049	1.80641	a
		51.5736						53.7428
SA	Control	164408						128708
		176559	163078	8194.23	a			119077		124325	2813.5	a
		148267						125189
	NaCl	161353						113700
		176612	173631	6404.02	a			128064		117639	5263.65	a
		182928						111155
	NaCl+1′,4′-trans-diol-ABA	156798						121871
		163474	163208	3626.61	a			114376		117442	2268.66	a
		169352						116077
N6-isopentenyladenosine	Control	0.993684						4.71589
		1.08474	1.11432	0.0795695	b			5.84061		5.45581	0.37006	a
		1.26452						5.81094
	NaCl	1.02676						2.8043
		1.12926	0.978219	0.104083	bc			1.95664		2.42266	0.248307	b
		0.778643						2.50704
	NaCl+1′,4′-trans-diol-ABA	1.51716						1.1736
		1.3827	1.50136	0.0644337	a			1.77931		1.73067	0.308543	b
		1.60422						2.2391
trans-Zeatin-riboside	Control	1.60607						10.8963
		1.35313	1.50113	0.0761251	b			8.98551		9.10657	1.00019	a
		1.54418						7.4379
	NaCl	1.16498						3.46282
		1.62485	1.18425	0.249001	bc			4.01156		3.79729	0.169424	b
		0.76293						3.91748
	NaCl+1′,4′-trans-diol-ABA	2.78787						2.31828
		2.35135	2.75269	0.222253	a			2.57792		2.48967	0.0857055	b
		3.11884						2.5728
trans-Zeatin	Control	0.147213						0.121055
		0.136901	0.154978	0.0132591	c			0.14936		0.144252	0.0121886	b
		0.180819						0.16234
	NaCl	0.169832						0.216066
		0.15524	0.165031	0.00489567	bc			0.202837		0.208962	0.00385021	a
		0.17002						0.207983
	NaCl+1′,4′-trans-diol-ABA	0.191469						0.104867
		0.217603	0.203505	0.00761437	a			0.0930182		0.107471	0.0091887	c
		0.201443						0.124528
cis-Zeatin	Control	0.113392						0.302871
		0.14999	0.117035	0.0180669	ab			0.23916		0.251272	0.0269827	a
		0.0877231						0.211785
	NaCl	0.0796444						0.146301
		0.0609261	0.0754234	0.00745646	b			0.156864		0.137604	0.0143068	b
		0.0856998						0.109648
	NaCl+1′,4′-trans-diol-ABA	0.11373						0.154701
		0.110522	0.132229	0.0201242	a			0.11824		0.120587	0.0190544	b
		0.172435						0.0888199
